# Supplementary material for: Osmotic behaviour of human mesenchymal stem cells: Implications for cryopreservation
Source: PLoS One. 2017 Sep 8;12(9):e0184180. doi: 10.1371/journal.pone.0184180 (PMC5590898; doi:10.1371/journal.pone.0184180)
Supplement: S11 File — (XLSX) [file pone.0184180.s011.xlsx]

## Sheet: Foglio1
	ucb 1	ucb 2	ucb 3	mean	standard deviation
cd 34	0.04	0.2	0.21	0.15	0.0953939
cd 44	99.07	95.52	97.77	97.4533	1.79606
cd 45	0.02	0.29	0.27	0.193333	0.150444
cd 105		83.34	98.27	90.805	10.5571
cd 73		97.05	99.26	98.155	1.56271
cd 90		87.9	99.5	93.7	8.20244
